# Supplementary material for: Effect of Process Conditions and Colloidal Properties of Cellulose Nanocrystals Suspensions on the Production of Hydrogel Beads
Source: Molecules. 2021 Apr 27;26(9):2552. doi: 10.3390/molecules26092552 (PMC8125024; doi:10.3390/molecules26092552)
Supplement: Supplementary file 1 [file molecules-26-02552-s001.zip]

Archive with 1 entries (1 files):
- molecules-1179462-supplementary.pdf
